# Supplementary material for: Enhanced Electron Uptake and Methane Production by Corrosive Methanogens during Electromethanogenesis
Source: Microorganisms. 2022 Nov 12;10(11):2237. doi: 10.3390/microorganisms10112237 (PMC9698937; doi:10.3390/microorganisms10112237)
Supplement: Supplementary file 1 [file microorganisms-10-02237-s001.zip]

Archive with 1 entries (1 files):
- microorganisms-1955703-supplementary.pdf
